# Supplementary material for: Associations between Single Nucleotide Polymorphisms from the Genes of Chemokines and the CXCR2 Chemokine Receptor and an Increased Risk of Endometrial Cancer
Source: Cancers (Basel). 2023 Nov 14;15(22):5416. doi: 10.3390/cancers15225416 (PMC10670474; doi:10.3390/cancers15225416)
Supplement: Supplementary file 1 [file cancers-15-05416-s001.zip]

Archive with 2 entries (2 files):
- Figure S1.zip
- Supplementary Tables. Associations between single nucleotide polymorphisms from genes of chemokines (...). rev.pdf
